# Supplementary material for: GWASBrewer: An R Package for Simulating Realistic GWAS Summary Statistics
Source: Genet Epidemiol. 2024 Oct 6;49(1):e22594. doi: 10.1002/gepi.22594 (PMC11656154; doi:10.1002/gepi.22594)
Supplement: Supplementary file 2 — Supplementary Information [file GEPI-49-0-s003.zip]

Archive with 1 entries (1 files):
- gepi22594-sup-0002-supp_code.tar.gz
