# Supplementary material for: GWASBrewer: An R Package for Simulating Realistic GWAS Summary Statistics
Source: Genet Epidemiol. 2024 Oct 6;49(1):e22594. doi: 10.1002/gepi.22594 (PMC11656154; doi:10.1002/gepi.22594)
Supplement: Supplementary file 3 — Supplementary Information [file GEPI-49-0-s001.csv]

nsamp	nsnp	ld_type	ss_total_time_med	ss_total_time_iqr	ss_bhat_time_med	ss_bhat_time_iqr	ss_s_time_med	ss_s_time_iqr	ss_size	ind_total_time_med	ind_total_time_iqr	ind_geno_time_med	ind_geno_time_iqr	ind_pheno_time_med	ind_pheno_time_iqr	ind_lm_time_med	ind_lm_time_iqr	ind_size
500	10000	AR-500	0.64	[0.6, 0.68]	0.41	[0.38, 0.42]	0.25	[0.19, 0.25]	2	5.1	[5, 5.1]	4.9	[4.9, 5]	0.059	[0.054, 0.065]	0.098	[0.097, 0.1]	20
500	10000	EUR	9.4	[9.2, 9.5]	4.4	[4.2, 4.5]	4.9	[4.8, 5.2]	1.4	49	[48, 49]	48	[48, 49]	0.14	[0.13, 0.16]	0.096	[0.096, 0.097]	20
1000	10000	AR-500	0.62	[0.59, 0.69]	0.38	[0.35, 0.44]	0.24	[0.2, 0.25]	2	8.9	[8.8, 9]	8.6	[8.5, 8.7]	0.11	[0.086, 0.13]	0.2	[0.2, 0.2]	40
1000	10000	EUR	9.4	[9.1, 9.5]	4.4	[4.2, 4.6]	4.9	[4.9, 5]	1.4	53	[52, 53]	52	[52, 53]	0.17	[0.16, 0.2]	0.2	[0.2, 0.2]	40
5000	10000	AR-500	0.63	[0.57, 0.69]	0.38	[0.32, 0.42]	0.23	[0.23, 0.26]	2	22	[22, 23]	21	[20, 21]	0.24	[0.24, 0.27]	1.6	[1.6, 1.6]	200
5000	10000	EUR	9.3	[8.9, 9.5]	4.3	[4.2, 4.4]	4.9	[4.7, 5.1]	1.4	67	[67, 67]	65	[65, 65]	0.35	[0.32, 0.39]	1.7	[1.6, 1.7]	200
100000	500	AR-500	0.41	[0.39, 0.45]	0.27	[0.18, 0.29]	0.16	[0.15, 0.21]	0.076	20	[19, 21]	19	[18, 20]	0.26	[0.24, 0.27]	1.2	[1.2, 1.3]	210
100000	500	EUR	0.81	[0.71, 0.85]	0.43	[0.37, 0.45]	0.37	[0.34, 0.38]	0.078	24	[23, 24]	22	[22, 23]	0.25	[0.24, 0.26]	1.5	[1.5, 1.5]	210
100000	1000	AR-500	0.4	[0.38, 0.45]	0.27	[0.24, 0.3]	0.15	[0.12, 0.18]	0.21	40	[39, 40]	37	[36, 37]	0.47	[0.46, 0.49]	2.6	[2.6, 2.7]	410
100000	1000	EUR	1.1	[0.97, 1.2]	0.51	[0.49, 0.54]	0.56	[0.47, 0.63]	0.15	45	[44, 46]	42	[41, 43]	0.46	[0.46, 0.47]	2.7	[2.6, 2.8]	410
100000	5000	AR-500	0.47	[0.42, 0.55]	0.31	[0.24, 0.33]	0.15	[0.13, 0.21]	1	190	[190, 190]	170	[170, 170]	2.4	[2.3, 2.5]	19	[19, 19]	2000
100000	5000	EUR	4.4	[4.3, 4.5]	2.1	[2.1, 2.1]	2.2	[2.2, 2.3]	0.73	220	[220, 220]	200	[200, 200]	2.4	[2.2, 2.4]	19	[19, 19]	2000
100000	1000000	AR-500	11	[11, 12]	8.2	[8.1, 8.4]	3	[2.9, 3.1]	210	NA	NA	NA	NA	NA	NA	NA	NA	NA
100000	1000000	EUR	44	[43, 44]	25	[25, 26]	18	[18, 19]	210	NA	NA	NA	NA	NA	NA	NA	NA	NA
